# Supplementary material for: A systematic review of interventions for reducing heavy episodic drinking in sub-Saharan African settings
Source: PLoS One. 2020 Dec 1;15(12):e0242678. doi: 10.1371/journal.pone.0242678 (PMC7707537; doi:10.1371/journal.pone.0242678)
Supplement: S4 Appendix — (XLSX) [file pone.0242678.s004.xlsx]

## Sheet: Reconciled rows only
SINGLE REVIEWER										CHECK				CHECK				CHECK	DOUBLE EXTRACT						DOUBLE EXTRACT
IDENTIFIERS				LOCATION/TIME				DEMOGRAPHICS (if available by intervention arm, provide both with | seperating)						INTERVENTION DESCRIPTION				CONTROL DESCRIPTION	OUTCOME DATA						RISKS of BIAS--Please enter High, Low or Unclear and then brief justification in parentheses , or a comment box if lengthy
PAPER ID	Rater	Author & Year (Last name, year)	Title	Country	Urban/Rural	Data Collection Year	Design (As reported)	Target population (as described in paper)	Co-Morbidity / condition	In/Ex-clusion Criteria	Eligibility include people who drink only? Write yes or no, if yes specify in brackets (e.g., Yes [AUDIT score > 8])	Participants [N; age; % women at baseline]	Comments	Broad Description	Dosage	Implementation [Delivered by x in y setting in z format]	Package Type [NA if alcohol focused only]	Broad Description	Outcome definition (as described in paper)	F/U Periods (in mo.) for which binge drinking was assessed [e.g., 3 mon.; 6 mon.; 12 mon.]	Narrative description of results (specific to intervention effect on binge drinking)	Statistics reported in support of overall finding Provide effect size, measure of variance, and p value [as reported, specify effect size type: Cohen's D, mean diff, OR, T or F stat]	Effect Size/Measure Adjusted Write YES or NO [with explanation in brackets]	Comments	Randomization method (if not RCT, mark "High") INDICATE RATING IN CAPS [followed by explanation in bracets]	Allocation concealment method (if not RCT, mark "High") INDICATE RATING IN CAPS [followed by explanation in bracets]	Blinding of participants and personnel (if not RCT, mark "High") INDICATE RATING IN CAPS [followed by explanation in bracets]	Blinding of outcome assessment INDICATE RATING IN CAPS [followed by explanation in bracets]	Incomplete outcome data, description of exclusions & attrition (if not RCT, mark "High") INDICATE RATING IN CAPS [followed by explanation in bracets]	Selective outcome reporting INDICATE RATING IN CAPS [followed by explanation in bracets]	Failure to control for confounders INDICATE RATING IN CAPS [followed by explanation in bracets]
2	reconciled	L'Engle, 2014	A Randomized Controlled Trial of a Brief Intervention to Reduce Alcohol Use Among Female Sex Workers in Mombasa, Kenya	Kenya	Urban	2011-2012	RCT	Female sex workers	No	Women eligible for study participation self-reported being an FSW (defined as having exchanged oral sex, anal sex, or vaginal sex for gifts or money in the past 6 months), were registered as an APHIA program participant, were at least 18 years old and lived in Mombasa and planned to reside there for the next 12 months. In addition, eligible women who were moderate risk drinkers defined as those w…	Yes [AUDIT = 7-19]	818; 27.5; 100%	none	Nurse counselors were trained in motivational interviewing techniques and provided the intervention in one-on-one sessions lasting 20 minutes on average. The intervention was based on the WHO Brief Intervention for Alcohol Use17 and contained elements from stages of change and social cognitive health behavior change theories.	six 20-minute sessions (120 minutes total) over 6 months	Delivered by health workers (nurse counselors) in health facility in inidivudal sessions	YES [HIV/sexual risk]	The nutrition control intervention, similarly delivered in monthly 20-minute sessions by the nurse counselors, was based on Kenyan National Guidelines on Nutrition and HIV/AIDS. Sessions included assessment of women’s nutritional status, addressed nutritional needs for women and their children and other key groups including people living with HIV and/or taking antiretroviral medication, and inclu…	Frequency of binge drinking over the prior 30 days, defined as 3 or more drinks on the same occasion, using a 4-point scale ranging from “never” to “most of the time.”	6 mo. & 12 mo.	More participants in the alcohol intervention group than in the control group reported reduced drinking in the last 30 days at 6-month and 12-month follow-up visits (Table 2). This was the case for overall binge drinking.	6 months: AOR: 0.13; 90% CI: (0.10 to 0.17); p = 0.0001 12 months: AOR: 0.18; 90% CI: 0.13 to 0.23); p = 0.0001	YES [project site and HIV status at baseline]	none	LOW [random permuted blocks method used in SAS]	LOW [assignments concealed in opaque envelopes]	HIGH [Participants and personnel not blinded]	LOW [Assessors blinded]	LOW [LTFU < 20%]	HIGH [no protocol, and changed planned outcome from AUDIT to frequency]	LOW [Outcomes adjusted for HIV status and project site]
4	reconciled	Papas, 2020	A randomized clinical trial of a group cognitive– behavioral therapy to reduce alcohol use among human immunodeficiency virus-infected outpatients in western Kenya	Kenya	Urban	July 2012 to August 2016	RCT	HIV-infected outpatients	HIV	Inclusion criteria were: age ≥ 18 years; enrollment as an AMPATH HIV outpatient attending any of four AMPATH HIV clinics; hazardous drinking criteria (score of 3 or more on the Alcohol Use Disorders Identification Test–Consumption (AUDIT-C) [37,38] or binge drinking (six or more drinks per occasion at least monthly); alcohol use in the past 30 days; verbal working knowledge of Kiswahili; living w…	Yes [minimum hazardous or binge drinking]	614; 38.9 (8.0), 51.5%	none	Kenya Health Behavior Study cognitive–behavioral therapy (CBT), the treatment protocol was highly structured and based on a manual, with a recommended alcohol quit date following the second session. Because of the adverse effects of alcohol among HIVinfected individuals [6,7], abstinencewas described as the goal, and successive approximations to abstinence were reinforced. Groups were closed and …	confirmed	Delivered by same-sex counselors in health facility in group	confirmed	confirmed	Heavy drinking days was defined as >= 4 standard drinks if male, and >= 5 standard drinks if female	Within 1-1.5 months (treatment period); 1.5-7.5 months; 8-11.5 months [treatment period (0-6 weeks); 7-30 weeks follow-up; 31-46 weeks FU]	NR; no description of heavy drinking days in the abstract; but reported in additional data emailed from authors; Based on the output, the only signficant difference was at 7-30 weeks follow-up, but not maintaned at 31-46 weeks	Overall: MD (95% CI) = - 0.08 (-0.20, 0.04); t stat (p value) = 1.29 (0.197) Treatment period (0-6 weeks): MD (95% CI) = - 0.09 (-0.45, 0.26); t stat (p value) = 0.53 (0.599) Follow-up (7-30 weeks): MD (95% CI) = -0.21 (-0.35, -0.08); t stat (p value) = 3.08 (0.002) Maintenance period (31-46 weeks): MD (95% CI) = -0.02 (-0.09, 0.06); t stat (p value) = 0.43 (0.668)	NR	none	LOW [Randomized by computer software, unclear in reported conference abstract but confirmed with study author]	LOW [Concealed envelope, unclear in reported conference abstract but confirmed with study author]	HIGH [Not blinded, unclear in reported conference abstract but confirmed with study author]	HIGH [Not blinded, unclear in reported conference abstract but confirmed with study author]	LOW [LTFU < 20%]	LOW [Cultural adaption of protocol reported]	UNCLEAR [Not reported; judged as unclear and not high risk because this was extracted data sent by the study authors]
5	reconciled	Peltzer, 2013	Screening and brief interventions for hazardous and harmful alcohol use among patients with active tuberculosis attending primary public care clinics in South Africa: results from a cluster randomized controlled trial	South Africa	Mix	2011-2012	CRCT	Patients with active TB found to be misusing alcohol in primary public health care clinics	TB	New tuberculosis and retreatment patients (i.e. those patients who have been initiated or have been on anti-TB treatment for less than one month), males and females, 18 years and above who visited the primary health care facility and who scored 8 or more for men and 7 or more for women on the AUDIT questionnaire after the screening were included in this study	Yes [men: AUDIT 8 or more; women: AUDIT 7 or more]	1196; 36.7 (10.9); 25.70%	none	Brief counselling for alcohol reduction intervention. The goals for brief counselling were as follows: 1) To identify any alcohol- related problems mentioned in the interview, 2) To introduce the sensible drinking leaflet, emphasis the idea of sensible drinking limits, and make sure that patients realize that they are in the risk drinking category, 3) To provide feedback on the relationship betwe…	30-40 minutes total; The intervention was composed of two scheduled sessions: on Day 1 and within one month after the baseline evaluation. Each session comprised 15–20 minutes of counselling.	Delivered by laycounselor in health facility in individual sessions	NA	Received a health education leaflet on responsible drinking	Frequency of heavy episodic drinking defined as ≥ 5 standard drinks on one occasion if male, and ≥ 4 standard drinks if female	3 mo. & 6 mo.	There were significant reductions in heavy episodic drinking over time across treatment groups. The intervention effect was not significant for heavy episodic drinking.	AOR (95% CI): 0.96 (0.46-2.02) p value = 0.921	YES [adjusted for cluster and for age, sex, and baseline alcohol use disorders identification test score]	none	LOW [stratified random sampling of clinics conducted using secure remote service]	LOW [third party remotely randomized]	HIGH [participants and clinic staff were not blinded]	LOW [assessors blinded]	HIGH [LTFU > 20%]	LOW [protocol available]	LOW [Outcomes adjusted for cluster and for age, sex, and baseline alcohol use disorders identification test score]
7	reconciled	Pengpid, 2013a	Screening and brief interventions for hazardous and harmful alcohol use among hospital outpatients in South Africa: results from a randomized controlled trial	South Africa	Urban	2011-2012	RCT	Outpatients	No	Outpatients (males and females) 18 years and above, without mental impairment, who visited the hospital outpatient department and who scored as hazardous or harmful drinkers i.e. 8–19 for men and 7– 19 for women on the Alcohol Use Disorder Identification Test (AUDIT) questionnaire were included in this study.	Yes [men: AUDIT: 8-19, women: AUDIT: 7-19]	392; 35.6 (NR); 27.60%	none	The brief intervention arm received personalized feedback on their AUDIT results, a health education leaflet, simple advice plus brief counselling about reducing excessive drinking, during a one session 20 minute intervention. The steps of brief counselling were: 1) To identify any alcohol related problems mentioned in the interview, 2) To introduce the sensible drinking leaflet, emphasize the id…	single session, 20 minutes	Delivered by nurse research assistant in an indiviudal session	NA	Provided with a health education leaflet on responsible drinking	Frequency of heavy episodic drinking defined as ≥ 5 standard drinks on one occasion if male, and ≥ 4 standard drinks if female	6 mo. & 12 mo.	The results indicate a significant main effect for time, with participants in both study conditions showing reductions in heavy episodic drinking scores. The study did not find a significant intervention effect of heavy episodic drinking.	Time effects: (1,195) = 3.97* Group effects: (1,198) = .34 Group x time effects: (1,194) = 1.17 F statistic, astric indicates p < 0.05	YES [Analyses controlling for baseline scores, participant gender, age, education, and marital status]	none	Low [computer generated random sequence]	Low [sequentially numbered opaque sealed envelopes]	HIGH [participants and staff not blinded]	Low [Outcome assessors blinded]	HIGH [LTFU > 20%]	LOW [protocol available]	LOW [Analyses controlling for baseline scores, participant gender, age, education, and marital status]
8	reconciled	Pengpid, 2013b	Screening and Brief Interventions for Hazardous and Harmful Alcohol Use among University Students in South Africa: Results from a Randomized Controlled Trial	South Africa	NR	2011-2012	RCT	University students	No	University students (males and females) 18 years and above, who visited public recruitment venues at the university campus and who scored as risk drinkers (i.e., 8 or more on the Alcohol Use Disorder Identification Test (AUDIT) questionnaire) were included in this study. University students with a score of less than 8 on the AUDIT questionnaire, those who are pregnant, and those who are already u…	Yes [AUDIT 8 or greater]	152; 21.9 (3.5); 12.70%	none	Brief intervention, including feedback on AUDIT results, a health education leaflet, simple advice plus brief counselling about reducing excessive drinking, during a one session 20 min intervention. The major steps of brief counselling were: (1) To identify any alcohol related problems mentioned in the interview, (2) To introduce the sensible drinking leaflet, emphasize the idea of sensible limit…	a single 20 minutes session	Delivered by nurse research assistant in public venue in an individual session	NA	Received feedback on the initial alcohol screening and were provided with a health education leaflet on responsible drinking	Heavy episodic drinking defined as ≥ 5 standard drinks on one occasion if male, and ≥ 4 standard drinks if female	6 mo. & 12 mo.	There were significant reductions in self-reported alcohol consumption (AUDIT total score and heavy episodic drinking) over time across treatment groups. The respondents who received the brief intervention showed a higher decline in heavy episodic drinking during the follow-up compared to the control group.	B = −0.44 (95% CI = −0.76, −0.12), p = 0.007	YES [baseline gender and alcohol use]	none	HIGH [randomization method not described]	HIGH [allocation method not desribed]	High [participants and staff not blinded]	Low [outcome assessors blinded]	LOW [LTFU <20%]	LOW [protocol available]	LOW [adjusted baseline gender and alcohol use]
6	reconciled	Peltzer, 2006	Responsible Alcoholic Beverages Sales and Services Training Intervention in Cape Town: A Pilot Study	South Africa	Urban	NR	quasi-experimental pretest/posttest	Employee sector of licensed establishments	No	A simple random sampling procedure was used to select 10 licensed and 10 unlicensed establishments in the Gugukethu community. All owners/managers of the 20 drinking establishments agreed to participate in the study. At this point, one bar from each matched set was randomly selected by the researchers to act as the experimental site. The other served as the comparison site. After permission had b…	Yes [BAC was taken from patrons attending the bar]	18 managers & servers trained, 26-35 "middle aged"; ~50%; 309 patrons	none	The curriculum for the training was adapted from existing curricula (McKnight, 1993; Saltz & Stanghetta, 1997; Toomey et al., 1998; Simpson et al., 1986) and contextualized to the South African context (Kleintjes, Peltzer, & Ramlagan, 2006) (including licensed and unlicensed establishments; alcohol service managers, servers and sellers in different types of outlets; patrons as potential road user…	5 hours for serving training; 6 hours for manager training [Table 1]	Delivered by research staff in drinking establishment in group sessions	NA	Received nothing	Breathalyser test for BAC level of patrons attending alcohol establishments: <0.1, 0.1 - <0.2, >0.2	3 mo.	The distributions of the breathalyser results for baseline and 3 months follow-up, respectively, in the intervention and control groups are presented. In the intervention group 45.2% of the participants had a BAC over 1.0% before the server intervention and 52.1% after the programme. In the control group the corresponding figures were 47.8% and 48.8%. The differences between changes in the interv…	No tests of statistical signficance conducted	No	none	HIGH [Not an RCT]	HIGH [Not an RCT]	HIGH [Not an RCT]	HIGH [blinding of outcome assessment NR]	HIGH [not a RCT, pre-test/post-test of BAC taken but not with the same sample of participants]	HIGH [no protocol repprted]	HIGH [outcomes not adjusted]
1	reconciled	Burnhams, 2015	Results of a cluster randomised controlled trial to reduce risky use of alcohol, alcohol-related HIV risks and improve help-seeking behaviour among safety and ecurity employees in the Western Cape, South Africa	South Africa	NR	2011-2012	CRCT	Safety and security employees	HIV	Criteria for inclusion in the research study were: a) all employees participating in the study should be conversant in English, and b) should work within a team context. Intact workgroups (defined as a group of people who work together on a regular basis for a few months a year or longer) were randomly selected from each of these divisions to complete a pen and paper self-report ques- tionnaire a…	No	325; 41.78; 13%	none	The intervention was based on Team Awareness (TA), an evidence-based workplace training programme deve- loped by Texas Christian University (TCU), USA. The programme addresses behavioural risks among employees, their co-workers and indirectly, their families. TA consists of six training modules (Figure 1) presented to employees over an eight-hour session. It aims to promote social interaction amo…	8-hours (4-hour session a time, over two weeks) session	Delivered by locally recruited interventionists in municipality facility in group sessions	YES [alcohol-related HIV risk]	One hour wellness session	Questions elicited responses on days in past 30 days a participant had five or more drinks at one sitting (“defined as binge drinking”)	3 mo.	TA had the greatest impact on days having 5 or more drinks at one sitting in the past 30 days (Table 2). There was a group × time interaction F (1, 117) = 25.16, p < .0001, with participants in the intervention condition reducing the mean number of days having five or more drinks from 2.1 days to 1.4 days, in the predicted direction. Participants in the control arm increased on mean days having 5…	Group × time interaction F (1, 117) = 25.16, p < .0001	YES [analysis of the trial outcomes took into account stratification by division as two divisions participated in the study, repeated measures considering that participants were tested more than once (baseline, time 2 and 3-month follow-up), and clustering considering that actual intact workgroups were randomly assigned to an intervention or control arm]	none	HIGH [different randomization methods used across clusters, one coin toss, but not enough information provided for the second arm to judge]	HIGH [different randomization methods used across clusters, including allocation concealment, coin toss for some groups and "…done by the principal investigator and biostatistician"]	HIGH [participants blinded except for length of session; personnel not blinded]	HIGH [Blinding not reported]	HIGH [LTFU > 20%]	LOW [registered with Pan-African Control Trial Registry: 201301000458308]	LOW [Outcomes adjusted for division, repeated measures, and clustering]
3	reconciled	Mertens, 2014	Effectiveness of Nurse-Practitioner-Delivered Brief Motivational Intervention for Young Adult Alcohol and Drug Use in Primary Care in South Africa: A Randomized Clinical Trial	South Africa	Urban	2008	RCT	Young adults (aged 18-24)	No	Patients aged 18–24 who visited the clinic between 18 March and 28 November 2008 (N = 2047) were screened by nurse practitioners with one question each for alcohol and drugs. We used an adaptation of the single item alcohol screening question (Smith et al., 2009): ‘In the past year, how many times have you had 3 or more drinks on one occasion?’ (for women), or ‘In the past year, how many times ha…	Yes [who screened positive for either binge drinking (5+ for men and 3+ for women) or illicit and non-medical drug use]	403; 21 (NR); 52%	none	We randomized patients who screened positive to heavy alcohol or illicit and non-medical drug use (hereafter referred to as drug use’) to a nurse ‘delivered Brief Motivational Intervention plus a resource list for drinking and drug use problems. Primary Care Nurse Practitioners were given a 3-day training in Brief Motivational Intervention for alcohol and drug misuse at the Cape Town Drug Counsel…	single-session	Delivered by nurse practitioner in a public health clinic in indiviudal sessions	YES [Drug use]	Usual care plus the resource list (minimally enhanced usual care)	Heavy drinking was defined as three or more drinks on one occasion (women) or six or more drinks on one occasion (men). We used three or more drinks rather than the standard four or more drinks used for WHO and CDC and NIH definitions of binge drinking because the rate of unplanned pregnancies in South Africa public-sector primary care patients is relatively high and thus intervention at this low…	3 mo.	Table 3 presents the prevalence of at-risk use of substances (excluding tobacco), alcohol, cannabis, methamphetamines, sedatives and methaqualone at 3-month follow-up by study arm; there were no statistically significant differences. Table 4 presents logistic regression models with at-risk use for each substance as the criterion variables, with treatment arm and potential confounders (i.e. gender…	Difference in prevalence of heavy drinking by treatment arm at 3 month follow up: I-arm: 51%; C-arm: 55%; fisher's exact test p value: 0.34 Logistic regression models predicting at-risk alcohol use, cannabis use, methamphetamine use and heavy drinking by treatment arm (controlling for covariates): OR: 0.71, 95% CI = 0.44-1.12	YES [controlling for gender, race, religion, employment, baseline ASSIST score]	none	HIGH [Though called a randomized trial, randomization method not reported]	LOW [concealed envelope]	HIGH [single blind, interviewers blinded only]	HIGH [blinding of outcome assessment not reported]	LOW [LTFU < 20%]	HIGH [protocol not reported]	LOW [All analyses were replicated controlling for baseline variables on which the non-respondents differed]
13	reconciled	Cubbins, 2012	Alcohol Use and Abuse among Rural Zimbabwean Adults: A Test of a Community-Level Intervention	Zimbabwe	Rural	2003-2007	CRCT	Adults (ages 18-30)	HIV/STDs	Eligible participants were those who were18 to 30 years old, had lived in the area for at least two years, frequented the social venue at least two times a week, and stayed in the community at least nine months of the year	No	5543; 21.88 (3.38); 47%	none	Based on the theory of diffusion of innovations, The Community Popular Opinion Leader (CPOL) interventions uses popular individuals or opinion leaders in the community to spread culturally-specific health-related messages to their friends and neighbors through casual conversations delivered in their own words. The intervention is targeted at the individual level but is expected to diffuse through…	2-week training program after the baseline survey on how to communicate these messages, followed by periodic refresher trainings throughout the intervention period.	NR	YES [HIV/STD risk]	Control communities received nothing	Frequency of getting drunk; the number of days the respondent reports getting drunk in the last 30 days	12 mon. & 24 mon.	Community-level: We found no support for the effectiveness of the CPOL intervention in reducing frequency of getting drunk in rural Zimbabwe. Individual-level: In both the intervention and control sites the frequency or quantity of alcohol use declined significantly over time Gender effect: Tested whether the CPOL intervention had differing effects by gender across all four measures of alcohol us…	Individual-level: Wave and CPOL status (b and se) 12 months/CPOL: -0.390* (0.166) 24 months/CPOL: -0.436* (0.128) 12 months/CONTROL -0.623*** (0.175) 24 months/CONTROL: -0.709 (0.179) * p < 0.05, ** p < 0.01, *** p < 0.001 Statistics NR for community-level assessment or gender interaction	YES [sociodemographics and non-independence of observations]	none	HIGH [Sample communities were paired based on geographic proximity and then randomly assigned to either the intervention or control group. No other details reported]	HIGH [Allocation method NR]	HIGH [NR]	HIGH [NR]	LOW [LTFU < 20%]	LOW [protocol published: "Methodological overview of a five-country community-level HIV/sexually transmitted disease prevention trial"]	LOW [Model adjusted for socio-demographics and non-independence of data]
12	reconciled	Wechsberg, 2019	Addressing the nexus of risk: Biobehavioral outcomes from a cluster randomized trial of the Women’s Health CoOp Plus in Pretoria, South Africa	South Africa	Urban	2012-2014	CRCT	Black African women aged 15 or older	No	Participants had to be Black African women aged 15 or older (if aged 15 to 17, with evidence of tacit emancipation1 ); use at least one substance (which could be alcohol) weekly for the past 3months; have had sex with a male partner without a condom in the past 6months; speak English, Sesotho, Zulu/isiXhosa, or Setswana; provide informed consent; and provide verifiable locator information and pla…	Yes [Use at least one substance]	641; 29.86 (7.80); 100%	none	Women in the WHC+ (Women’s Health CoOp Plus) arm underwent HCT (HIV counseling and testing) and participated in two individual intervention sessions approximately a week apart. Each session lasted about an hour. Sessions took place at the study site and were facilitated by an experienced, multilingual female interventionist from the community. The sessions aimed to educate participants about the …	2 hours [Two individual intervention sessions approximately a week apart, lasting 1 hour per session]	Delivered by trained interventionist from the community in field site or in a private setting in individual sessions	YES [HIV risk]	Participants in the HCT arm underwent the standard individual HCT protocol in accordance with South African treatment guidelines	Frequent heavy drinker (y/n): Number of days of heavy drinking (4 or more drinks) in the past 30 days; participants who reported they had engaged in heavy drinking on 11 or more of the past 30 days were categorized as a frequent heavy drinker; participants who reported they did not, were categorized as not a frequent heavy drinker	6 mon. & 12 mo.	Participants in the WHC+arm were significantly less likely to report frequent heavy drinking at 6-month follow-up (p= 0.001), but not at 12-month follow-up (p=0.19; see Fig. 3). Participants in the WHC+also reported fewer heavy drinking days at 6-month follow-up (p=0.01), but not 12-month follow-up (p=0.36). Participants in the WHC+ arm also reported fewer drinking days in the past month than par…	Frequent heavy drinking (6 month) AOR CI: 0.45 (0.2792, 0.7345); 0.001 Frequent heavy drinking (12 month) AOR/B CI: 0.71 (0.4327, 1.1792); 0.19	YES [baseline HIV status, sex worker status, and baseline level of each outcome]	none	LOW [computer-generated sequence used to randomize at the cluster level]	HIGH [NR, cluster randomized]	HIGH [not blinded]	HIGH [Assesor not blinded]	LOW [LTFU < 20%]	HIGH [No protocol reported]	LOW [adjusted for baseline HIV status, sex worker status, and the baseline level of each outcome]
14	reconciled	Rotheram-Borus, 2019	The Association of Maternal Alcohol Use and Paraprofessional Home Visiting With Children’s Health: A Randomized Controlled Trial	South Afria	peri-urban	2009-2016	CRCT	Pregnant women	No	Inclusion Criteria: pregnant woman, age 18 or older, informed consent Exclusion Criteria: psychosis, neurological damage, inability to communicate with interviewer; inability to give consent	No	1,236; 26.4 (NA); 100%	none	Mothers who are thriving in the community are chosen to act as role models, i.e. mentor mothers, for mothers at risk in the same community. This is based on the positive peer deviant model. Mentor mothers conduct home visits during the course of the study. In addition to the standard care services, home visits were conducted. The Philani Program, a nongovernmental organization, trained township w…	At least 8 sessions [MM delivered these messages in at least four antenatal visits and four postnatal visits within the first 2 months of life.]	Delivered by community health workers (mentor mothers) in participant's homes in individual sessions	YES [Maternal Health: HIV/TB prevention, PMTCT strategies, desired health care regimens, the consequences of problematic alcohol use, the importance of breastfeeding, and nutrition]	Standard of Care [Standard clinic care in Cape Town was accessible within 5 km of each study neighborhood. Each antenatal clinic provided comprehensive maternal and child health services and prevention of mother-to-child transmission (PMTCT) services, following international guidelines]	Problem drinking defined as drinking four or more 14-g glasses in 1 day at least once a month and reported at least one symptom of alcohol withdrawal on the AUDIT-C	6, 18, 36, 60 mo.	The coefficients showed that drinking increases over time, whereas the intervention attenuated this. However, this intervention effect only became substantial at the 5-year time point. Figure 2 shows that the same trends appear when comparing proportions at each timepoint.	Unstandardized Fixed Effects (With 95% Confidence Intervals) of the Mixed-Effects Ordinal-Regression Model Characterizing Drinking Over Time Intervention x time effect 6 months: NR 18 months: -0.04 [-0.41-0.33], p=0.84 35 months:-0.02 [-0.38-0.34],p=0.92 60 months: -0.11 [-0.46-0.24], p=0.54	No	Text suggests signficant effect but not significant in statistics. Emailed authors for clarity. Authors responded that they based the difference not on tests of signficance but raw coefficents and confidence intervals.	HIGH ["Neighborhoods were randomly assigned by UCLA, organized in six blocked sets of four neighborhoods apiece, into 12 intervention neighborhoods and 12 control neighborhoods." How random selection occurred is not reported]	HIGH [NR and CRCT]	HIGH [Blinding NR]	HIGH [Blinding of assessor not described]	LOW [LTFU < 20% at each follow up]	LOW [Trial (NCT00996528) was registered October 15, 2009 at ClinicalTrials.gov]	HIGH [outcomes not adjusted]
15	reconciled	Rendall-Mkosi, 2013	A randomized controlled trial of motivational interviewing to prevent risk for an alcohol-exposed pregnancy in the Western Cape, South Africa	South Africa	Rural	2007-2008	RCT	Women at high risk for alcohol effected pregnancy	No	Eligibility criteria included: (i) age 18–44 years; (ii) not pregnant; (iii) engaged in risky drinking (quantity and frequency questions were used to establish if awoman met the criteria for risky drinking over the past 3 months (more than five drinks at one sitting in the past 3 months, or more than seven drinks in a week).; (iv) ineffective or no contraceptive use (ineffective contraception was…	Yes [Engaged in risky drinking, defined as: more than five drinks at one sitting in the past 3 months, or more than seven drinks in a week].	165; 29.8 (NR); 100%	none	Women in both study arms were given an information pamphlet on Fetal alcohol syndrome (FAS) prevention and a hadnbook on woman’s health. Women in the intervention arm also received 5 motivational interview sessions. "Session 1 aimed to build rapport and set the agenda for participants’ five-session programme. Session 2 focused on assessing the participants’ readiness to change and perceived confi…	5 MI sessions over the course of two months.	Delivered by lay counselor in convenient settings in individual sessions	YES [Maternal health and fetal alcohol syndrome prevention]	Women in both study arms were given an information pamphlet on Fetal alcohol syndrome (FAS) prevention and a handbook on woman’s health	Risky drinking defined as more than five drinks at one sitting in the past 3 months, or more than seven drinks in a week	3 mo. & 12 mo.	There were declines for both groups in the proportion of participants who met the criteria for risky drinking at 3- and 12-month follow-up compared to baseline. At the 12-month follow-up, the reduction in the MI group (14.75%) was modestly larger when compared to the control group (10.94%), but this differencewas not statically significant. The difference was also not statistically significant at…	Number (%) with risky drinking & 95% CI on the difference in the proportion of those reporting risky drinking 3 months: MI: 43/57 (75.44%); Control: 55/63 (87.30%); 95% CI: -25.73 - 2.01% (p = 0.094) 12 months: MI: 52/61 (85.25%); Control: 57/64 (89.06%); 95% CI: -15.54 - 7.92% (p=0.524)	No	The main finding is that the MI group was more than twice as likely as the control group to lower their risk for an AEP at 12 months follow-up (OR = 2.64, 95% CI: 1.18–5.94). In an ITT analysis, this OR was modestly reduced to 2.19 (95% CI: 1.05–4.65), but remained significant. It is noteworthy that the reduction in risk for AEP in this study was due mainly to the improved use of contraceptives r…	Low [Computer random number generator]	Low [Sealed envelopes used]	HIGH [fieldworkers not blinded]	HIGH [Not described]	High [LTFU > 20%]	HIGH [protocol not available]	HIGH [not adjusted]
16	reconciled	Eze, 2020	Effect of on-site behavioural modification intervention on lifestyle risk factors of hypertension among adult market traders in Abakaliki, Nigeria	Nigeria	Urban [capital (metropolitan) city of Ebonyi state]	2016	NRCT	Market traders	None	Market traders in Abakaliki, Ebonyi state, Nigeria. All adult registered members of the market traders’ association were eligible to participate. Pregnant women and those who had medical conditions that restrict physical activity were excluded.	No	376; The mean age of participants in the intervention group was 43.5 ± 14.3 years, and 40.8 ± 14.6 years in the control group; 43% female		A lifestyle/behavioural modification programme consisting of on-site health education on prevention, early detection and control of hypertension through increased physical activity and dietary adjustment was adapted and implemented. Communication tools included didactic and participatory lectures, dietary and exercise demonstrations, and information education communication materials such as poste…	10 hrs (two 5 hour sessions carried out over 2 days)	a public health physician, a dietician and a physical fitness counsellor in a convenient location inside the market in group format	Lifestyle risk factors for hypertension	Participants in the control group did not receive any interventions during the intervention period	Excessive alcohol consumption was defined as an intake of = 5 standard drinks/day for males and = 4 for females on = 5 days in the 30 days preceding the survey (Usher-Smith et al. 2017). A ‘standard drink’ means a glass of wine (of about ca 15 cl, typically 12% alcohol), a bottle or can of beer (ca 50 cl, usually about 5% alcohol), a shot glass of spirits (ca 5 cl, about 40% alcohol) or a mixed d…	6 mo.	After the intervention, there was a statistically significant difference in risky lifestyle behaviours between intervention group participants and control group participants. Whereas risky behaviours decreased significantly among intervention group participants, the changes among control group participants were insignificant. The differences observed between the intervention and control groups we…	Between group comparison: Before the intervention: intervention: 24(12.8), control: (28)14.9 After the intervention: interventio: 6(3.3); control: 27(15.0) ; chi square test: 15.09 (<0.001) Within group comparison Before the intervention: n (%) intervention: 24 (12.8); post intervention: 6(3.3); percantage difference p < 0.001; control: n (%) 28(14.9%); post intervention: 27(15.0%); McNemar test …	No		HIGH [not RCT]	HIGH [not RCT]	HIGH [not RCT]	LOW [Outcome assessors for pre- and post-intervention surveys were blind to the study allocation as they were not aware of which of the sites was the intervention or control sites.]	HIGH [not RCT]	HIGH [no protocol]	LOW [unadjusted but not difference between groups identified]
